# Supplementary material for: Criterion validity and divergent risk profiles of long-term opioid therapy across medicare and medicaid
Source: PLoS One. 2026 Apr 29;21(4):e0347943. doi: 10.1371/journal.pone.0347943 (PMC13127924; doi:10.1371/journal.pone.0347943)
Supplement: S1 File — (XLSX) [file pone.0347943.s002.xlsx]

## Sheet: Table of Contents
MIHRIQL Analysis Claims Codes — Appendix
Total unique code entries across all lists: 6865
#	Code Set	Number of Codes	Code Source/Notes
1	AUD ICD10	77	Hurley et al. (2025); CCW
2	OUD Diagnosis ICD10	37	Hurley et al. (2025); CCW
3	OUD Poisoning ICD10	63	Hurley et al. (2025); CCW
4	MOUD Bup	300	Hurley et al. (2025); CCW
5	MOUD Nalt	71	Hurley et al. (2025); CCW
6	MOUD HCPCS	27	Hurley et al. (2025); CCW
7	MOUD Nalt HCPCS	4	Hurley et al. (2025); CCW
8	Suicide Codes	234
9	Abuse Codes	8
10	Pain ICD10	2498
11	COPC Pain	80
12	Endo1 Pain Add	144	Requires Both Endo1 and Endo2 for flag
13	Endo2 Pain Add	8
14	Methadone NDC	77	Rx Methadone for Pain Counted as Opioid
15	Tobacco ICD10	36	Either Tobacco Diagnosis or Rx for flag
16	Tobacco NDC	14
17	Cannabis ICD10	36
18	Stim ICD10	87
19	Rx Opioid NDC	2954
20	Anxiety Codes	49	CCW Other Chronic Condition
21	Bipolar Codes	42	CCW Other Chronic Condition
22	Depression Codes	19	CCW Other Chronic Condition
	TOTAL	6865
Validation:	Sum of individual tabs	6865
	Matches total?	YES

## Sheet: AUD ICD10
AUD ICD10
SAS variable: %let WF_aud_ICD10
77 codes
#	Code
1	F10920
2	F10921
3	F10929
4	F1094
5	F10950
6	F10951
7	F10959
8	F1096
9	F1097
10	F10980
11	F10981
12	F10982
13	F10988
14	F1099
15	F1010
16	F10120
17	F10121
18	F10129
19	F1014
20	F10150
21	F10151
22	F10159
23	F10180
24	F10181
25	F10182
26	F10188
27	F1019
28	F1020
29	F10220
30	F10221
31	F10229
32	F10230
33	F10231
34	F10232
35	F10239
36	F1024
37	F10250
38	F10251
39	F10259
40	F1026
41	F1027
42	F10280
43	F10281
44	F10282
45	F10288
46	F1029
47	G621
48	I426
49	K2920
50	K2921
51	K700
52	K7010
53	K7011
54	K702
55	K7030
56	K7031
57	K7040
58	K7041
59	K709
60	T510X1A
61	T510X2A
62	T510X3A
63	T510X4A
64	Z7141
65	O99310
66	O99311
67	O99312
68	O99313
69	O99314
70	O99315
71	O354XX0
72	O354XX1
73	O354XX2
74	O354XX3
75	O354XX4
76	O354XX5
77	O354XX9
Back to Table of Contents

## Sheet: OUD Diagnosis ICD10
OUD Diagnosis ICD10
SAS variable: %let WF_mihriql_oud2_ICD10
37 codes
#	Code
1	F1110
2	F1112
3	F11120
4	F11121
5	F11122
6	F11129
7	F1113
8	F1114
9	F1115
10	F11150
11	F11151
12	F11159
13	F1118
14	F11181
15	F11182
16	F11188
17	F1119
18	F1120
19	F1122
20	F11220
21	F11221
22	F11222
23	F11229
24	F1123
25	F1124
26	F1125
27	F11250
28	F11251
29	F11259
30	F1128
31	F11281
32	F11282
33	F11288
34	F1129
35	F19132
36	F19139
37	F19150
Back to Table of Contents

## Sheet: OUD Poisoning ICD10
OUD Poisoning ICD10
SAS variable: %let WF_oud3_ICD10
63 codes
#	Code
1	T400X1A
2	T400X1D
3	T400X1S
4	T400X2A
5	T400X2D
6	T400X2S
7	T400X4A
8	T400X4D
9	T400X4S
10	T401X1A
11	T401X1D
12	T401X1S
13	T401X2A
14	T401X2D
15	T401X2S
16	T401X4A
17	T401X4D
18	T401X4S
19	T402X1A
20	T402X1D
21	T402X1S
22	T402X2A
23	T402X2D
24	T402X2S
25	T402X4A
26	T402X4D
27	T402X4S
28	T403X1A
29	T403X1D
30	T403X1S
31	T403X2A
32	T403X2D
33	T403X2S
34	T403X4A
35	T403X4D
36	T403X4S
37	T404X1A
38	T404X1D
39	T404X1S
40	T404X2A
41	T404X2D
42	T404X2S
43	T404X4A
44	T404X4D
45	T404X4S
46	T40601A
47	T40601D
48	T40601S
49	T40602A
50	T40602D
51	T40602S
52	T40604A
53	T40604D
54	T40604S
55	T40691A
56	T40691D
57	T40691S
58	T40692A
59	T40692D
60	T40692S
61	T40694A
62	T40694D
63	T40694S
Back to Table of Contents

## Sheet: MOUD Bup
MOUD Bup
SAS variable: %let WF_oud4_bup
300 codes
#	Code
1	00054017613
2	00054017713
3	00054018813
4	00054018913
5	00093537856
6	00093537956
7	00093572056
8	00093572156
9	00228315303
10	00228315403
11	00228315473
12	00228315503
13	00228315567
14	00228315573
15	00228315603
16	00378092393
17	00378092493
18	00378876516
19	00378876593
20	00378876616
21	00378876693
22	00378876716
23	00378876793
24	00378876816
25	00378876893
26	00406192303
27	00406192403
28	00406800503
29	00406802003
30	00490005100
31	00490005130
32	00490005160
33	00490005190
34	00781721606
35	00781721664
36	00781722706
37	00781722764
38	00781723806
39	00781723864
40	00781724906
41	00781724964
42	00904700906
43	00904701006
44	00904715404
45	00904715504
46	12496010001
47	12496010002
48	12496010005
49	12496030001
50	12496030002
51	12496030005
52	12496120201
53	12496120203
54	12496120401
55	12496120403
56	12496120801
57	12496120803
58	12496121201
59	12496121203
60	12496127802
61	12496128302
62	12496130602
63	12496131002
64	16590066605
65	16590066630
66	16590066705
67	16590066730
68	16590066790
69	16729054910
70	16729055010
71	23490927003
72	23490927006
73	23490927009
74	35356000407
75	35356000430
76	35356055530
77	35356055630
78	42291017430
79	42291017530
80	42858050103
81	42858050203
82	42858060103
83	42858060203
84	43063018407
85	43063018430
86	43063066706
87	43063075306
88	43598057901
89	43598057930
90	43598058001
91	43598058030
92	43598058101
93	43598058130
94	43598058201
95	43598058230
96	47781035503
97	47781035511
98	47781035603
99	47781035611
100	47781035703
101	47781035711
102	47781035803
103	47781035811
104	49999039507
105	49999039515
106	49999039530
107	49999063830
108	49999063930
109	50090157100
110	50090292400
111	50268014411
112	50268014415
113	50268014511
114	50268014515
115	50383028793
116	50383029493
117	50383092493
118	50383093093
119	51862060830
120	52427069203
121	52427069211
122	52427069403
123	52427069411
124	52427069803
125	52427069811
126	52427071203
127	52427071211
128	52440010014
129	52959030430
130	52959074930
131	53217013830
132	53217024630
133	54123011430
134	54123090730
135	54123091430
136	54123092930
137	54123095730
138	54123098630
139	54569549600
140	54569573900
141	54569573901
142	54569573902
143	54569639900
144	54569640800
145	54569657800
146	54868570700
147	54868570701
148	54868570702
149	54868570703
150	54868570704
151	54868575000
152	55045378403
153	55700014730
154	55700018430
155	55700030230
156	55700030330
157	55700090130
158	58284010014
159	59385001201
160	59385001230
161	59385001401
162	59385001430
163	59385001601
164	59385001630
165	60429058611
166	60429058630
167	60429058633
168	60429058711
169	60429058730
170	60429058733
171	60687048111
172	60687048121
173	60687049211
174	60687049221
175	60687062611
176	60687062665
177	60687063711
178	60687063765
179	62175045232
180	62175045832
181	62756045983
182	62756046083
183	62756096983
184	62756097083
185	63629402801
186	63629403401
187	63629403402
188	63629403403
189	63629409201
190	63629947501
191	63629948201
192	63629948301
193	63874108403
194	63874108503
195	63874117303
196	65162041503
197	65162041603
198	66336001630
199	68071138003
200	68071151003
201	68258299103
202	68258299903
203	68308020230
204	68308020830
205	70518100700
206	70518201400
207	70518201401
208	70518221700
209	70518222600
210	70518222602
211	70518222603
212	70518312900
213	70518338900
214	71335095001
215	71335095002
216	71335095003
217	71335115401
218	71335115402
219	71335115403
220	71335116301
221	71335116302
222	71335116303
223	71335129601
224	71335137801
225	71335172501
226	71335172502
227	71335185801
228	71335185802
229	55700090130
230	58284010014
231	59385001201
232	59385001230
233	59385001401
234	59385001430
235	59385001601
236	59385001630
237	60429058611
238	60429058630
239	60429058633
240	60429058711
241	60429058730
242	60429058733
243	60687048111
244	60687048121
245	60687049211
246	60687049221
247	60687062611
248	60687062665
249	60687063711
250	60687063765
251	62175045232
252	62175045832
253	62756045983
254	62756046083
255	62756096983
256	62756097083
257	63629402801
258	63629403401
259	63629403402
260	63629403403
261	63629409201
262	63629947501
263	63629948201
264	63629948301
265	63874108403
266	63874108503
267	63874117303
268	65162041503
269	65162041603
270	66336001630
271	68071138003
272	68071151003
273	68258299103
274	68258299903
275	68308020230
276	68308020830
277	70518100700
278	70518201400
279	70518201401
280	70518221700
281	70518222600
282	70518222602
283	70518222603
284	70518312900
285	70518338900
286	71335095001
287	71335095002
288	71335095003
289	71335115401
290	71335115402
291	71335115403
292	71335116301
293	71335116302
294	71335116303
295	71335129601
296	71335137801
297	71335172501
298	71335172502
299	71335185801
300	71335185802
Back to Table of Contents

## Sheet: MOUD Nalt
MOUD Nalt
SAS variable: %let WF_oud4_nalt
71 codes
#	Code
1	00056001122
2	00056001130
3	00056001170
4	00406117001
5	00406117003
6	16729008101
7	16729008110
8	42291063230
9	47335032608
10	47335032618
11	47335032683
12	47335032688
13	50090286600
14	50090392900
15	50090492500
16	51224020630
17	51224020650
18	63629104601
19	63629104701
20	65757030001
21	68084029121
22	68094085362
23	68115068030
24	70518114600
25	70518131200
26	71335001401
27	71335001402
28	71335001403
29	71335001404
30	71335001405
31	71335001406
32	71335148001
33	71335148002
34	71335148003
35	71335148004
36	71335148005
37	71335148006
38	00056007950
39	00056008050
40	00185003901
41	00185003930
42	00406009201
43	00406009203
44	00406117001
45	00406117003
46	00555090201
47	00555090202
48	00904703604
49	16729008101
50	16729008110
51	42291063230
52	43063059115
53	47335032683
54	47335032688
55	50090286600
56	50436010501
57	51224020630
58	51224020650
59	51285027501
60	51285027502
61	52152010502
62	52152010504
63	52152010530
64	54868557400
65	63459030042
66	65694010003
67	65694010010
68	65757030202
69	68084029111
70	68084029121
71	68094085362
Back to Table of Contents

## Sheet: MOUD HCPCS
MOUD HCPCS
SAS variable: %let WF_oud4_HCPCs
27 codes
#	Code
1	G2067
2	G2068
3	G2069
4	G2070
5	G2071
6	G2072
7	G2078
8	G2079
9	G2213
10	H0020
11	J0570
12	J0571
13	J0572
14	J0573
15	J0574
16	J0575
17	J0592
18	Q9991
19	Q9992
20	S0109
21	Z7151
22	HZ81ZZZ
23	HZ85ZZZ
24	HZ86ZZZ
25	HZ91ZZZ
26	HZ95ZZZ
27	HZ96ZZZ
Back to Table of Contents

## Sheet: MOUD Nalt HCPCS
MOUD Nalt HCPCS
SAS variable: %let WF_oud4_nalt_HCPCS
4 codes
#	Code
1	G2073
2	J2315
3	HZ84ZZZ
4	HZ94ZZZ
Back to Table of Contents

## Sheet: Suicide Codes
Suicide Codes
SAS variable: %let wf_suicide_codes
234 codes
#	Code
1	T1491
2	Z915
3	R45851
4	X732XXS
5	T6112XA
6	X830XXA
7	T6192XS
8	T4272XD
9	X72XXXD
10	X831XXD
11	X828XXD
12	T5812XA
13	T5892XD
14	T6592XA
15	X718XXD
16	X7409XD
17	X749XXA
18	X811XXS
19	T3692XA
20	X838XXD
21	T6392XA
22	T6112XS
23	X779XXS
24	X738XXD
25	X731XXS
26	X773XXA
27	X76XXXD
28	X831XXA
29	T45AX2S
30	T4992XA
31	X773XXS
32	X788XXA
33	T5802XA
34	X822XXD
35	T5392XS
36	X712XXA
37	X788XXD
38	X788XXS
39	T6112XD
40	X711XXD
41	T6592XD
42	X7402XD
43	X821XXA
44	X770XXA
45	T5192XS
46	T5812XS
47	X810XXS
48	T5692XS
49	X748XXD
50	X772XXA
51	X80XXXS
52	T5392XD
53	T5692XA
54	T4142XS
55	X738XXS
56	T6192XD
57	X730XXD
58	X7402XS
59	X830XXD
60	X831XXS
61	T6292XD
62	T5292XD
63	T45AX2D
64	X72XXXA
65	X72XXXS
66	X770XXD
67	X771XXA
68	T6092XA
69	T50A12S
70	X789XXA
71	X7401XS
72	X7409XA
73	T6392XS
74	X7402XA
75	X822XXS
76	X79XXXD
77	X80XXXA
78	T4392XA
79	T4592XD
80	T5492XA
81	X772XXS
82	X749XXD
83	X80XXXD
84	T50Z12S
85	X749XXS
86	X711XXA
87	X748XXA
88	X718XXA
89	X711XXS
90	X832XXD
91	T50A22S
92	X778XXS
93	T4992XD
94	T5492XS
95	X780XXA
96	T5802XS
97	T3692XS
98	X780XXS
99	X79XXXS
100	T5802XD
101	X822XXA
102	T6402XA
103	T5292XS
104	X781XXD
105	T5792XD
106	T6192XA
107	X820XXD
108	T4792XA
109	T4272XA
110	T50A22D
111	T3992XS
112	T4592XA
113	T50Z92S
114	X739XXS
115	T3792XS
116	X75XXXS
117	X789XXD
118	X838XXA
119	T3792XA
120	X712XXS
121	X782XXS
122	T6482XD
123	T50B92S
124	X739XXD
125	T50A92A
126	T50Z92D
127	T3692XD
128	T5892XA
129	T5892XS
130	T4392XD
131	X719XXS
132	X818XXA
133	T6092XS
134	X780XXD
135	X719XXA
136	X732XXD
137	X818XXS
138	T4272XS
139	T4392XS
140	T50A92S
141	X821XXS
142	T50B12A
143	X710XXA
144	X821XXD
145	T5192XD
146	T6292XS
147	X710XXD
148	X773XXD
149	T6482XA
150	X778XXA
151	X731XXD
152	T4792XS
153	X730XXA
154	T5392XA
155	X75XXXD
156	X828XXS
157	X782XXA
158	T50B12S
159	T3992XA
160	X820XXA
161	T4992XS
162	X771XXS
163	X820XXS
164	X778XXD
165	T5792XA
166	T50Z12D
167	X818XXD
168	T5192XA
169	X832XXS
170	T3992XD
171	T50B92D
172	X7401XA
173	X748XXS
174	X810XXA
175	X713XXD
176	T4792XD
177	T6292XA
178	X779XXD
179	T50A12A
180	T50A22A
181	X770XXS
182	T5692XD
183	X76XXXS
184	X781XXA
185	X7401XD
186	X811XXD
187	T4592XS
188	T4142XA
189	X713XXA
190	T50A12D
191	T50Z92A
192	X719XXD
193	T6092XD
194	T50B12D
195	X712XXD
196	T45AX2A
197	T50B92A
198	X730XXS
199	T6402XD
200	X811XXA
201	X718XXS
202	X732XXA
203	X7409XS
204	T50A92D
205	T4142XD
206	X781XXS
207	X828XXA
208	X838XXS
209	T5792XS
210	X739XXA
211	X75XXXA
212	X731XXA
213	T5492XD
214	X810XXD
215	T5292XA
216	X79XXXA
217	T6392XD
218	T6482XS
219	X713XXS
220	X710XXS
221	X830XXS
222	T6402XS
223	T6592XS
224	X782XXD
225	X832XXA
226	X771XXD
227	X789XXS
228	T3792XD
229	T50Z12A
230	X772XXD
231	T5812XD
232	X76XXXA
233	X779XXA
234	X738XXA
Back to Table of Contents

## Sheet: Abuse Codes
Abuse Codes
SAS variable: %let wf_abuse_codes
8 codes
#	Code
1	Z6281
2	Z62810
3	Z62811
4	Z62812
5	Z62813
6	Z62814
7	Z62815
8	Z62819
Back to Table of Contents

[truncated: 13 more sheets: Pain ICD10, COPC Pain, Endo1 Pain Add, Endo2 Pain Add, Methadone NDC, Tobacco ICD10, Tobacco NDC, Cannabis ICD10, Stim ICD10, Rx Opioid NDC, Anxiety Codes, Bipolar Codes, Depression Codes]
